# Supplementary material for: Genome-Wide Identification of Pineapple AcINH Genes and Functional Characterization of AcINH3 in Sucrose Metabolism and Drought Tolerance
Source: Plants (Basel). 2026 Apr 24;15(9):1306. doi: 10.3390/plants15091306 (PMC13165341; doi:10.3390/plants15091306)
Supplement: Supplementary file 1 [file plants-15-01306-s001.zip › Table S1.xlsx]

## Sheet: Table S1
Table S1 Information of AcINHs and physicochemical characteristics of AcINH proteins
Gene name	Gene ID	Amino acid	Chr. and Location	pI	Mw (kDa)	Instability index and classification		GRAVY value and classification
AcINH1	Aco013219.1	186	25: 626872-627432	5.79	18.87	47.75 (Unstable)		0.431 (Hydrophobic)
AcINH2	Aco011297.1	185	2: 2123774-2124331	4.59	20.04	55.17 (Unstable)		0.089 (Hydrophobic)
AcINH3	Aco018410.1	228	1: 4578117-4578803	9.84	23.38	49.62 (Unstable)		0.093 (Hydrophobic)
