# Supplementary material for: Genome-Wide Identification of Pineapple AcINH Genes and Functional Characterization of AcINH3 in Sucrose Metabolism and Drought Tolerance
Source: Plants (Basel). 2026 Apr 24;15(9):1306. doi: 10.3390/plants15091306 (PMC13165341; doi:10.3390/plants15091306)
Supplement: Supplementary file 1 [file plants-15-01306-s001.zip › Table S2.xlsx]

## Sheet: Table S2
Table S2 Homologous analysis of AcINH protein sequences in pineapple
Name	AcINH1	AcINH2	AcINH3
AcINH1	-
AcINH2	0.251	-
AcINH3	0.326	0.202	-
