# Supplementary material for: Genome-Wide Identification of Pineapple AcINH Genes and Functional Characterization of AcINH3 in Sucrose Metabolism and Drought Tolerance
Source: Plants (Basel). 2026 Apr 24;15(9):1306. doi: 10.3390/plants15091306 (PMC13165341; doi:10.3390/plants15091306)
Supplement: Supplementary file 1 [file plants-15-01306-s001.zip › Table S3.xlsx]

## Sheet: Table S3
Table S3 Prediction of the secondary structure of AcINH proteins
Name	α-helix	β-turn	Extended strand	Random coil
AcINH1	102（54.84%）	4（2.15%）	18（9.68%）	62（33.33%）
Ac INH2	120（64.86%）	2（1.08%）	18（9.73%）	45（24.32%）
Ac INH3	150（65.79%）	11（4.82%）	9（3.95%）	58（25.44%）
