# Supplementary material for: Genome-Wide Identification of Pineapple AcINH Genes and Functional Characterization of AcINH3 in Sucrose Metabolism and Drought Tolerance
Source: Plants (Basel). 2026 Apr 24;15(9):1306. doi: 10.3390/plants15091306 (PMC13165341; doi:10.3390/plants15091306)
Supplement: Supplementary file 1 [file plants-15-01306-s001.zip › Table S4.xlsx]

## Sheet: Table S4
Table S4 Information of the CWIN family in pineapple
Gene name	Gene ID	Amino acid	Chr. and loc.
AcCWIN1	Aco023030.1	512	21:2841013-2845280
AcCWIN2	Aco023036.1	509	21:2948154-2952211
