# Supplementary material for: Genome-Wide Identification of Pineapple AcINH Genes and Functional Characterization of AcINH3 in Sucrose Metabolism and Drought Tolerance
Source: Plants (Basel). 2026 Apr 24;15(9):1306. doi: 10.3390/plants15091306 (PMC13165341; doi:10.3390/plants15091306)
Supplement: Supplementary file 1 [file plants-15-01306-s001.zip › Table S5.xlsx]

## Sheet: Table S5
Table S5 Amino acid sequences of INHs in eighteen plant species
Name	Sequence ID	Protein sequence
NtINH1	XP_016474343.1	MRNLFPIFMLITNLAFNNDNNNNNLINSTCRATPNYPLCLTTLQSDPRTSEAEGADLTTLGLVMVDAVKLKSIELMENFKKLEKSNPELRLPLSQCYIVYYAVLHADVTVAVEALKRGVPKFAENGMVDVAVEAETCEFSFKYNGLVSPVSDVNREIIELSSVAKSIIRMLL
NtINH2	XP_016453875.1	MSYCYCFLLINLVFLISIQPTISSSSVDLIQKTCKSTKYYDLCVSSLKSDSTSLKADTKGLATIMIKVGMVNATATNSYLSSKLLLNTSSSNNTTNNDTILMKKLLKDCAEKYGFAANALQSSLQDLNDEVYDYAYMHVMAAADYPNVCHNGFKRNPGVVYPPQLAIREDGFKHICDVVLGILDALGW
CaINH1	XP_016551458.1	MRNLFPILMLISNLALNNDSSRSNNNNNNNLIRATCRATPNYSLCVSTLQSDPRSYEAHDDDDVTTLGLVMVDAVKLKTIEIMKKVKELEISNPEWRAPLSQCYVAYNAVLRADVTVAVDALKRGVPKFAEHGMADVVVEAQTCEFSFNYNNLVSPISNMSRDIIELSKVAKSIIRMLL
CaINH2	XP_016552230.1	MKTNHQEMSSNFHFLLIFVFLISLQPTISTSSSSSIDLIQKTCKNTKYYDLCMSSLKSDSTSLKADTKGLATIMVKIGMVNATATNKYLSSSKLVFNTSNYSNDDVVLMKKLLNDCADKYALATNALQDSLQDLNNEVYDYAYMHVMAAADYPNVCHNGFKRNPRLNYPPQLAIREDGFKHICDVVLGILDALGW
SlINH1	XP_004252930.1	MKILIFLMMFFTLVLVTNGINNLVETTCKNTPNYDLCVKTFSLDKRSEKAGDIKTLALIMVDAIKSKANQAFSIISKLRHSNPPQAWIHPLKECAFSYKVILTASIPEAIEALTKGNPKFAEDAMVGTSGDAQECENNFKSKSLQLTKLNIDVHNLSDINRAIIRNLL
SlINH2	XP_004249898.1	MSCNFHFLLILVFLISLHELPTISTTSSSIDLIQKTCKNTKYYDLCVSSLKSDSTSLKADTKGLATIMVKIGMVNATATNNFLSSHELVLNTTNNYTNNDLVLMKKLIKDCADKYALATNALQDSLQDLNNEVYDYAYMHVMAAADYPNVCHNGFKRNPRLDYPTQLAIREDGFKHICDVVLGILDALGW
StINH1	XP_006349846.1	MRNLFPILMLITNLALNNDNNNNNNNYNLIHATCRETPYYSLCLTTLQSDPRSNEVEGDDAITTLGLIMVDAVKSKSIEIMEKIKELEKSNPEWRAPLSQCYVAYNAVLRADVTVAVEALKKGVPKFAEDGMDDVVVEAQTCEYSFNYYNKLDFPISNLSREIIELSKVAKSIIRMLL
StINH2	XP_006350971.1	MSSSFHFLLILVFLISLQPTISTSSSSIDLIQKTCKNTKYYDLCVSSLKSDSTSLKADTKGLATIMVKIGMVNATATNTFLSSHELVLNTTNYTNNDLVLMKKLLKDCADKYALATNALQDSLQDLNNEVYDYAYLHVMAAADYPNVCHNGFKRNPRLDYPTQLAIREDGFKHICDVVLGILDALGW
CsINH1	XP_006488814.1	MKAPNFLLLLLLLSVIVPVIIQCDDNLINQICRRTPFRDLCIATLEPNTNSSSSDVKGLASIMANIVLGNASDTLNYIEGLIKQAPDPQQERALANCAELYIPVVRYELPQAIDALSKGHFGFANYCIADAGKQADACEKGFSGSAKSPLSDRNNLLKSLCGIAVAIINLLAKGLS
CsINH2	XP_015384465.1	MACLQFCASFIILLSTIPAISPSSVNVSENDIEDLCKNTIDAQFCVKVLKSDPRTPKADFEGLTQISIDLSRSFVLETSAMLASLAKNDTQSALMKSRYSACLMQYGRSLNDMEYANECLKIKYLRGIYMAILSSKVAAGACTREFETPPADKSGLIERNRKLRIYGQIIVLASVLMPS
OsINH2	XP_015645682.1	MASSPYHAAVGVAVLAILLAAPAAEAGAPTAAPLANYSLEDACKKTGPHYGLCIVTLSADRSAKSSDTVGLARVAVLAAQKNASETATYLSSIYDDDSIEKKTVQLQQCLEDCSERYEAAVEQLTDATVALDTGGYEEAMALVAAGQAEVKMCQRGFKAVPQHRNILTLRNREVDQLCSIAFTITKLIRVSPSAEE
AtINH1	NP_564516.2	MKMMKVMMLIVMMMMVMVMVSEGSIIEPTCKETPDFNLCVSLLNSDPRGSSADTSGLALILIDKIKGLATKTLNEINGLYKKRPELKRALDECSRRYKTILNADVPEAIEAISKGVPKFGEDGVIDAGVEASVCQGGFNGSSPLTSLTKSMQKISNVTRAIFYSNSIVKEEACGSSWPSLALNIDSKACVVSLQNIQFNRGRTCW
AtINH2	NP_201267.1	MASSLIFLLLVTLTFSASTLISAKSNTTTIIESTCKTTNYYKFCVSALKSDPRSPTADTKGLASIMVGVGMTNATSTANYIAGNLSATVKDTVLKKVLQDCSEKYALAADSLRLTIQDLDDEAYDYASMHVLAAQDYPNVCRNIFRRVKGLAYPVEIRRREASLRRICGVVSGILDRLVE
ZmINH2	XP_008655849.1	MASGTPYTAVGVIFLSVFLVAAASAGRTAAPAAAPSSKYSLEEACEQTAGHEDLCVETLSADPSSKTADTTGLARLAIQAAQRNASETATYLSSIYDDDSLENKTAQLQQCLENCGERYESAVEQLSDATSALDTGAYSESEELVVASQAEVRLCQRGCQAVPNHRNILSARNRNVDQLCSIALAITKLIHGPPS
SbINH2	XP_002447003.1	MKLLQALCPLVFLLACSTSNASVLQDACKSFAAKHPETGYYAYCIKFFQADKGSGSADKRGLAAIAVKITGAAAKSTAQHIAALRASEKDTKRLAGLKDCSEVYSQAVDQTGVAAKGIASATPRGRADAVTALSAVEDAPGTCEQGFQDLGVPSPLASEDAEFRKEASIALSVTEAL
MiINH1	XP_044500797.1	MKSFTPSKLIIVVYVALFMAKFPGSTYSASDLIERTCKATPYYDLCVKTLKSNPNSSGADVKGLASIAATGTLKEAMGTLKKIYQVFREAKDPVWKKSVQTCLEAYSIITKIDLNQVSLGITEGNYQRAIDCASDLPKQTEKCQNSFEKSPFTGENLVVHMLAEVVISIVKTFLQN
MiINH2	XP_044492979.1	MASTFFIFLLSLLIFPCADPNYIHKTCKLTNHYHLCLSFLNSNSTSANVVGHGLTLIMISVGTANATATSTYLSSQSLSSASNYSALKRVLKECADKYSFAGDALQDSAQYLVLKNNDYVAVHATAVADYPNACRNVFNRFPRLIYLSEIAPREESLKEICDVILGILEHIGW
PbINH1	XP_009372103.3	MNNSTCLILLVCLILIFLPLSHCSRAAKILQMEVDLIDQTCKVTPNYDLCVSSLKSDPRSAYADVAGLGLIIVNVATVKATDVVNKIEELLKQNPAEKPLTYCTRYYRKVLEADIPEASHGFRSDNPKFAEEGMIGATGEAESCESSFSGKSPLTDMNKGFQDVSNIAAAIAKILI
PbINH2	XP_009345647.2	MSSSTIFLLFLLTVAFPRQNPNFLIQADSTLIQNTCKNTKYYGLCVSSLKSVPTSINADTKGLAVIMVGIGMANATATSSYLSSQLISSSINDTNLKKVLKECADKYGYVGDALQASVQDLGSESYDYAYMHITAAADYPNACHNAFKRYPGLAYPPELARREEGLKHICDVALGIIDNFGL
HbINH1	XP_021686759.1	MMKISGTLTSIFLGHVPLLTMFLLITQFSVAQSDANMISQTCKQTPYYNLCVSCLSSDPRSFKADVRGLALIMVNIVKAKATMSLHFINQLIQRRPGLKKPLSYCADNYDAILTADIPEAVEALQKGDPKFAQDGANDAANEADLCEANFHGKSPLTKFNKVVHDTSATASAIVQQLL
HbINH2	XP_021649151.1	MGASAIFLFLLLSSLAFRQQIFHQPLIFVKGDMDLIQKTCKNTKYYDLCVSSLKSNATSSKADTKGLALIMIGIGIANATATSSYLSSQLPSSANDTILKKVLKECADKYSYAGDALQASVQDLAVESYDYAYMHIMAAADYPNGCHNAFKRYPGLAYPPEIARREKGLKQICDVVLGIVDLLGW
EgINH2	XP_029120427.1	MVWARQGGTERERGREAKMASRFIFVFTILSSLALVSCRHSRLPNPNTMINRACRRTNDFPFCVSTVKSIQGTTAANARALAQILAKHALSQVDEGTAYIEKVFYDQQDLVVREYLALCLDDYAKAGKKLKQIEDTLSSSRNYKVVVKLMREIASHATDCQEAFERKNFQSEVNYRPPRPCPLSRQNQIIQLMAEAGAGLLGRHRRTRSPSAVWGTRSRLSR
MaINH2	XP_009381690.1	MASFLFFFFPVLAHSLASPPLPPPPALVQSTCSLTSNYAFCVAALQSDPRSLRANDVKSLSAIAVGIAFAKARSTSTYASGMMTKNVTAAFGACAEKFRNAGEALRWALGSLAQENYDYACMHVSAAQEYASACGRLFSRRSPAVAYPAAMAKRADYLQRLCGTALDIISQLIDAP
PpINH1	XP_007208900.2	MDASLIDKTCKQTPNYDVCVSTLNSDPRSTGADVKGLGLIMVDAVKDKATGALNKADELLKQSPGDQALLSCVKTYNEVLQNDVPQGSQAFTQGDSKSAEQGMNDIATEADSCESGFSSSSPLVDNNKALLDVAAVAAAIARTLP
PpINH2	XP_020417003.1	MAFKYHIVCVCLGLFIFCATSSIQPTKLVDEVCHSTSSYSLCVESLYTDPRTPSADIYVLAYISFRLAFLNASSTQDHIAKLLKHTEAKAKAKANTGPTQQVLRRCYHDYNKAVSALSSAYNDLNSETFSDLVDWAGAASLAADDCQVVVKTTYPPLSTMNLDLKRLCEICVAVSKLFT
GhINH1	XP_016724234.1	MNTHSLKLLLILLTITFPSTQCDDDLVDQICKKTPFYDLCISTLKSNSNGKDVKGLASVMADTMLSNATDTLSYIRAEINRTPDPKIERALAYCAELYIPVVKYNLPQAIDALSKGQFEFAADGISDAAKEADSCEKMISWSQELAALSDRNKLIHSLSDVAVAIVKILLKG
GhINH2	XP_016716767.2	MPNQISNISPKILIITLISIGFNNYFLPTDAEETGKALIESTCKKTQYPEECISALESDPGSFTANVTGLTRIAVEKSATKLVETLHIVETLVLNATDYLTWGFLVNCRDTYNISVPQIQRGLQAFDRLKFDKSYESVEAVNNAVIGCDRQGWTLPILTQVNRALFRLTKDTMMILHLLF
MdINH1	XP_017178955.2	MKLKHEYKLTANRIRTNNPNKVSIFLFPSQKMSSSISRFSTLPFLLIVLLIAPPTTQSFFLPSDEGNDLIQTTCKKTPHYDLCLSTLQSNPDSSNADVPGLARIVSDALLANESDTLDYIHGLLKQSPEADLQKALANCAELYIPVVKFSLPQAIEAMGNGHFGFAKYGISDAAKEAEACEKGFGGVKSPLTDRNALVDDLSGVAVAILNLLKG
MdINH2	XP_008359213.1	MHLLHCFSTIEKYLISTFPSLFSSIPKSRAKKRKKKVYSQMGYSTIFLLFLLTTTFPHQNPNFLVHADSTLIQNTCKNTKYYGLCVSSLKSVPTSKNADTKGLAVIMVGIGMANATATSSYLSSQLISSSTTDTNLKKVLKECADKYGYAGDALQASVQDLGSESYDYAYMHITAAADYPNACHNAFKRYPGLAYPPELARREEGLKHICDVALGIIDNFGG
AcINH1	Aco013219.1	MVSLISPSLPFLFLLILHQSSSFSTVDVSADSDIIIETCNRCASSDPNVNYTLCVASLESVPKARQSDLQGLAVVAVRLAKSNMTRAKSKAKNLLKAKSLDPYMESCLETCRELYSNSIADLEDSVKAIKSSRYGDANILISSAVDVPRTCEDGFDEEGLQSPLSEENDELFGLTVIALAITSLLG
AcINH2	Aco011297.1	MATTLLLSLLLLLLSPLTFSVPTPTPTPTPTPLVRSTCNATTYYDLCVASLSSDPAAAAARDPTALSSILVSRAAADAANASAAAASLAGAAAAAEPSAAALRACAAKYAAARDALGRALAALAAAEYDYAFVHVGAAAEYPRACRALFRRQAPRLAFPAEIARREDALERLCTDALDIITLLGD
AcINH3	Aco018410.1	MASRTLFFSFFVFVLLLPEFEASITSALGEGRRSSTSSSSSSSPAPGPRNSTAFIRASCGATLYPRLCYASLSTYADSVAESPVALARLASNVTAARLRALSARVAALRRRRAAPPPREAAALRDCCESAGDAADLARRAGAELARLDAGAAAAAAAGSGAAWRVANAQTWLSAALTNEDTCADGFDAVAPGPGSAKGEVLARVRRVKQYTSNALALVNTLVAATHGP
