# Supplementary material for: Genome-Wide Identification of Pineapple AcINH Genes and Functional Characterization of AcINH3 in Sucrose Metabolism and Drought Tolerance
Source: Plants (Basel). 2026 Apr 24;15(9):1306. doi: 10.3390/plants15091306 (PMC13165341; doi:10.3390/plants15091306)
Supplement: Supplementary file 1 [file plants-15-01306-s001.zip › Table S6.xlsx]

## Sheet: Table S6
Table S6 Primers for qRT-PCR detection of the AcINHs
Primer name	Primer sequence
qAcINH1-F	GAAGACTCCGTCAAGGCGAT
qAcINH1-R	AGAAGTAATGGCGAGTGCGA
qAcINH2-F	TGCAACGCCACCACATACTA
qAcINH2-R	AGGAGCGTGATGATGTCGAG
qAcINH3-F	GAAGCATCGATTACGTCAGCC
qAcINH3-R	AGAGCGACGCGTAGCAGAG
qActin-F	CTGGCCTACGTGGCACTTGACTT
qActin-R	CACTTCTGGGCAGCGGAACCTTT
