# Supplementary material for: Genome-Wide Identification of Pineapple AcINH Genes and Functional Characterization of AcINH3 in Sucrose Metabolism and Drought Tolerance
Source: Plants (Basel). 2026 Apr 24;15(9):1306. doi: 10.3390/plants15091306 (PMC13165341; doi:10.3390/plants15091306)
Supplement: Supplementary file 1 [file plants-15-01306-s001.zip › Table S7.xlsx]

## Sheet: Table S7
Table S7 Target primers of AcINH3
Primer name	Primer sequence
oPvUbi1	TGCTCTTCGCGCCACGTCAGTGTTTGGTTTCC
TRNA_term	TGCTCTTCTGACTGCACCAGCCGGGAATCG
TRNA_AcINH3	TGGTCTCCGGCTGACGTAATTGCACCAGCCGGGAATCG
REP_AcINH3	TGGTCTCAAGCCCTAGGCGAGTTTTAGAGCTAGAAATAGC
