# Supplementary material for: Genome-Wide Identification of Pineapple AcINH Genes and Functional Characterization of AcINH3 in Sucrose Metabolism and Drought Tolerance
Source: Plants (Basel). 2026 Apr 24;15(9):1306. doi: 10.3390/plants15091306 (PMC13165341; doi:10.3390/plants15091306)
Supplement: Supplementary file 1 [file plants-15-01306-s001.zip › Table S8.xlsx]

## Sheet: Table S8
Table S8 Medium and formula
Medium name	Component
Callus induction medium	MS、2.0 mg•L-1 6-BA、2.5 mg•L-1 NAA、2% Sucrose、1% Glucose、8 g•L-1 Agar
Callus proliferation medium	MS、1.5 mg•L-1 6-BA、3.0 mg•L-1 NAA、2% Sucrose、1% Glucose、8 g•L-1 Agar
Somatic embryo induction medium	MS、0.5 mg•L-1 6-BA、5.0 mg•L-1 2, 4-D、3% Sucrose、8 g•L-1 Agar
Preculture medium	MS、2.0 mg•L-1 6-BA、1.0 mg•L-1 NAA、3% Sucrose、8 g•L-1 Agar
Co-culture medium	MS、2.0 mg•L-1 6-BA、1.0 mg•L-1 NAA、100 mmol•L-1 AS、3% Sucrose、8 g•L-1 Agar
Selection medium	MS、2.0 mg•L-1 6-BA、1.0 mg•L-1 NAA、400 mg•L-1 Temetine、1.0 mg•L-1 Phosphinothricin、3% Sucrose、8 g•L-1 Agar
Rooting medium	MS、0.5 mg•L-1 NAA、8 g•L-1 Agar
