# Supplementary material for: Genome-Wide Identification of Pineapple AcINH Genes and Functional Characterization of AcINH3 in Sucrose Metabolism and Drought Tolerance
Source: Plants (Basel). 2026 Apr 24;15(9):1306. doi: 10.3390/plants15091306 (PMC13165341; doi:10.3390/plants15091306)
Supplement: Supplementary file 1 [file plants-15-01306-s001.zip › Table S9.xlsx]

## Sheet: Table S9
Table S9 Primers for detection of AcINH3 target
Primer name	Primer sequence
AcINH3-eF	CCTCCCCGAGTTCGAAGCAT
AcINH3-eR	GCAAGTGTCCTCGTTCGTGA
